# Supplementary material for: DNA methylation profile dynamics of tissue-dependent and differentially methylated regions during mouse brain development
Source: BMC Genomics. 2013 Feb 6;14:82. doi: 10.1186/1471-2164-14-82 (PMC3599493; doi:10.1186/1471-2164-14-82)
Supplement: Additional file 2: Table S1 — Associations of genes carrying NSph-T-DMRs with human neurological disease. [file 1471-2164-14-82-S2.xls]

## Sheet: Sheet1
Table S1. Associations of genes carrying NSph-T-DMRs with human neurological disease.
Gene	Human ortholog	Associated human disease	Reference
Atxn1	ATXN1	Spinocerebellar ataxia type1
Kat5	KAT5
Bloc1s1	BLOC1S1	Schizophrenia	1
Ntng1	NTNG1		2
Olig2	OLIG2
Nrcam	NRCAM	Autism	3
Lig4	LIG4	LIG4 syndrome
Nfia	NFIA	CNS malformation syndrome
Accn1	ACCN1	Neuroblastoma	4
Rdh5	RDH5	Fundus Albipunctatus
References
1. Iizuka Y, Sei Y, Weinberger DR, Straub RE: Evidence that the BLOC-1 protein dysbindin modulates dopamine D2 receptor internalization and signaling but not D1 internalization. J Neurosci 2007, 27:12390-12395.
2. Aoki-Suzuki M, Yamada K, Meerabux J, Iwayama-Shigeno Y, Ohba H, Iwamoto K, Takao H, Toyota T, Suto Y, Nakatani N, Dean B, Nishimura S, Seki K, Kato T, Itohara S, Nishikawa T, Yoshikawa T: A family-based association study and gene expression analyses of netrin-G1 and -G2 genes in schizophrenia. Biol Psychiatry 2005, 57:382-393.
3. Marui T, Funatogawa I, Koishi S, Yamamoto K, Matsumoto H, Hashimoto O, Nanba E, Nishida H, Sugiyama T, Kasai K, Watanabe K, Kano Y, Sasaki T, Kato N: Association of the neuronal cell adhesion molecule (NRCAM) gene variants with autism. Int J Neuropsychopharmacol 2009, 12:1-10.
4. Vandepoele K, Andries V, Van Roy N, Staes K, Vandesompele J, Laureys G, De Smet E, Berx G, Speleman F, van Roy F: A constitutional translocation t(1;17)(p36.2;q11.2) in a neuroblastoma patient disrupts the human NBPF1 and ACCN1 genes. PLoS One 2008, 3:e2207.
