# Supplementary material for: DNA methylation profile dynamics of tissue-dependent and differentially methylated regions during mouse brain development
Source: BMC Genomics. 2013 Feb 6;14:82. doi: 10.1186/1471-2164-14-82 (PMC3599493; doi:10.1186/1471-2164-14-82)
Supplement: Additional file 5: Table S2 — Primers used in this study. [file 1471-2164-14-82-S5.xls]

## Sheet: all primers
Table S2. Primers used in this study.
Bisulfite PCR primers
Gene	Sequence (5'-3') (forward/reverse)	Product size (bp)	Genomic location of PCR product (mm8)
Abhd13	TAGGTTATAGGATGGAATTGGTGAT	387	chr8:9,978,694-9,979,080
	CAAAAACTTAACAACCCAATACCTAA
Accn1	TTGATGTTTGTTTGTTTAGAAAGATT	371	chr11:81,787,800-81,788,170
	AAAAAACAACCCACAAACCTACAC
Aldh1a2	TTTTGAAGGGGGATATATGTATGTT	342	chr9:71,008,606-71,008,947
	CATTCACCTCCAAAAATCCTTAAAA
Atp11a	CTACTCTTCCAATAACCCCCAAT	437	chr8:12,754,151-12,754,587
	TTTTGTTGGGGATAGAAGTATGATT
Atxn1	TGGGTATATTATTGTGGTTTGGTTT	305	chr13:45,971,721-45,972,025
	TTTTCCAATTCTCCATCAAATACAA
B3gnt2	AAAATACTACTTTCCCCACTCAAAA	458	chr11:22,757,575-22,758,032
	AGGTTTTTAAAAGTAATGGGTTTGG
Barhl2	TTTTGGGTGAGATTATAGTGGTATT	451	chr5:106,702,797-106,703,247
	AACCAAAACTATAACCCATAAACCTA
Bloc1s1	AACCCTTATATATCCAACTATCACTTAAA	415	chr10:128,324,929-128,325,343
	TTTTTGGATGAATTAGTTTTTGGA
Cdkn2a	TTTGGATATTTATTTGAATTATAAGGATGA	296	chr4:88,769,092-88,769,387
	TTTAACTACCCCCACCCAAAAATA
Cdon	GGAAGGGTTAAGAGATAGAATGGTT	440	chr9:35,202,086-35,202,525
	CTAATCCACCAATCAAAACCAAAAC
Cer1_1	GAGTTGGAGTTTTATATGGGTTGTG	405	chr4:82,361,256-82,361,660
	CTACCAACTCATCTTTCCTTCCCTA
Cer1_2	AGAGGGGTTTTTGTTTTAGAGGATT	410	chr4:82,361,996-82,362,405
	AACAACTTAAAAAAACCATATTATC
Dclk1	GGTTTGTGTAAGTTTATGGGATTTTT	369	chr3:55,329,742-55,330,110
	CACACCCCTACATCTTTTCATTTAAC
Dph5	TAAAATAGTTTGGGTGGGAATTTTT	484	chr3:115,884,135-115,884,618
	CACCCCATACAAAACAATCTTTATC
Emid1	GGGTAGGTGTTTGGGTTTTATTTAG	385	chr11:5,050,190-5,050,574
	TTTTCTACCTTCAATCCCTCAACTA
Fezf1	TTTTTAGGGTGGTTATAGGAAAGTT	300	chr6:23,196,194-23,196,493
	ACAATTTTAACCCAAAATTCAAAAC
Id2	GGTAGATTGGATTTTGGTATGGTAGTTAG	488	chr12:25,686,631-25,687,118
	CCTAAAAATAATTTACTATCTAAATCCCCC
Kat5	TAGTTAGTGGTTTGAAAGGGTAAGA	411	chr19:5,615,331-5,615,741
	AATCCATTTTCCCATAAATCTAAAA
Mcf2l	GGTGATGGTGTAGTTTAGGGAATTA	391	chr8:12,914,783-12,915,173
	ACACCAACCTCTCCAACTACTAACC
Nfia	TTTATGTAGGAGAGGAAGTTGGGTA	309	chr4:97,071,622-97,071,930
	AACACAACAAATAAATCCCCTAAAA
Nrcam	CACCCATTCCCTACTATAAAACCTT	319	chr12:45,200,946-45,201,264
	TTGAATATTTAGGATTTGGGTTTTT
Ntng1_1	AGAATTGATAATTGGGTGTTTTGTT	322	chr3:110,268,247-110,268,568
	ACACAATACAATCATAAACCACTACAT
Ntng1_2	GGGGAGTGTTATTAAGATGTTTATGTT	500	chr3:110,269,175-110,269,674
	ACTACTAAAACAAAACCACACACAACC
Ntng1_3	TTGTTTTTTTTGTGTTATTTTTTTGTT	493	chr3:110,272,015-110,272,507
	TCCCTTACAAAAATCCAAATTTTAATA
Ntng1_4	TATATGATTTGGGAAAGTAAGGATATG	481	chr3:110,276,726-110,277,206
	AACTTCAAAATCCACTAAATCTAAAAA
Olig2	TTGTTAGGGATTTTGGAGATTTATATTTTA	470	chr16:91,112,434-91,112,903
	TTAACAAACAAACAAACAAACAATAATTAA
Scg5	TTTTTGTTGGAGTATGGTAGGTAGT	438	chr2:113,633,884-113,634,321
	CCAAACCCTTTCTTTTTCTAATAAT
Slc15a2	TTGAGTTGTATGTTTAGTTAAGATGTTGT	375	chr16:36,704,000-36,704,374
	ACTAACTCCTTACTCTCTCTCTCCTCAAA
Tcfap2a	TGGATGTTGATAATTAGAGAATAGAAGATT	395	chr13:40,747,025-40,747,419
	ATCTCTAACTCCAAATCAACTAAAAACTAC
Wasl	TTTTAGGTGTAGGGATTTAGGGTTT	433	chr6:24,615,721-24,616,153
	ACTTACTCTTCATCACCCAATTTCA
RT-PCR primers
Gene	Sequence (5'-3')	Product size (bp)	Cycles
Ntng1	TGAGGATCAGGCTGTTGAGA	400	35
	TGCTGCCCTCTAGTGTTGTG
Actb	GACAACGGCTCCGGCATGTGCAAAG	321	23
	TTCACGGTTGGCCTTAGGGTTCAG
